# Supplementary material for: Unifying the analysis of bottom-up proteomics data with CHIMERYS
Source: Nat Methods. 2025 Apr 22;22(5):1017–27. doi: 10.1038/s41592-025-02663-w (PMC12074992; doi:10.1038/s41592-025-02663-w)
Supplement: Supplementary file 4 — Supplementary Table 1: Comparison of FDR levels for search engines used in this study. Supplementary Table 2: Significantly enriched KEGG pathways in the set of proteins detected by CHIMERYS or CsoDIAq. Supplementary Table 3: List of external data processed as part of this study. Supplementary Table 4: List of internal data processed as part of this study. [file 41592_2025_2663_MOESM4_ESM.xlsx]

## Sheet: ST1 - FDR levels
FDR level	CHIMERYS v2.x in PD 3.1	CHIMERYS v4.x in PD 3.2	CHIMERYS v4.x Platform	Sequest (in PD)	Comet 2019.01 rev. 1 (in PD)	MSAmanda 3.1.21.532 (in PD)	MaxQuant 2.4.2.0/2.6.5.0	FragPipe 21.1	MS-GF+ 2024.03.2	MetaMorpheus 1.0.5	DIA-NN 1.8.1	Spectronaut 19	CsoDIAq 2.1.2
PSMs	Run-specific	Run-specific	Run-specific	Run-specific	Run-specific	Run-specific	Run-specific	Run-specific	Run-specific	Run-specific	N/A	N/A	Run-specific
Precursors	N/A	Run-specific, Global	Run-specific, Global	N/A	N/A	N/A	N/A	N/A	N/A	Run-specific	Run-specific, Global	Run-specific	N/A
Modified Peptides	N/A	Best Run-specific, Global	Run-specific, Global	N/A	N/A	N/A	N/A	N/A	Run-specific	N/A	N/A	N/A	N/A
Modified Peptide Groups (like PD)	Global	Best Run-specific, Global	N/A	Global	Global	Global	N/A	N/A	N/A	N/A	N/A	N/A	N/A
Peptides (Stripped sequences)	N/A	Best Run-specific, Global	File local, Global	N/A	N/A	N/A	Run-specific	Run-specific	N/A	N/A	N/A	N/A	Run-specific
Proteins	Global	Global	N/A	Global	Global	Global	N/A	N/A	N/A	N/A	N/A	N/A	N/A
Protein Groups	N/A	Global	Global	N/A	N/A	N/A	Global	Global	N/A	Global	Run-specific, Global	Global	Run-specific
Abbreviations
PD: Proteome Discoverer

## Sheet: ST2 - Enriched KEGG Pathways
Software	Number of background genes	Number of detected genes	KEGG pathway	Enrichment FDR	-log10(Enrichment FDR)	Detected genes
CHIMERYS	131	14	Ribosome	4.03e-09	8.39469	RPL29|RPL13|RPLP1|RPL12|RPS6|RPL14|RPS8|RPS14|RPL23A|RPSA|RPL6|RPLP2|RPS25|RPS28
CHIMERYS	116	13	Carbon metabolism	6.51e-09	8.18642	TPI1|PKM|TALDO1|ENO3|MDH2|PGK1|G6PD|ALDOC|GAPDH|TKT|GPI|ENO1|ALDOA
CHIMERYS	64	10	Glycolysis / Gluconeogenesis	4.49e-08	7.34775	TPI1|PKM|ENO3|PGK1|ALDOC|GAPDH|GPI|LDHA|ENO1|ALDOA
CHIMERYS	73	10	Biosynthesis of amino acids	1.07e-07	6.97062	TPI1|PKM|TALDO1|ENO3|PGK1|ALDOC|GAPDH|TKT|ENO1|ALDOA
CHIMERYS	133	10	Estrogen signaling pathway	1.66e-05	4.77989	CTSD|KRT38|CALM3|KRT16|HSP90AA1|KRT19|HSP90AB1|HSPA1B|KRT18|HSPA8
CHIMERYS	29	6	Pentose phosphate pathway	1.87e-05	4.72816	TALDO1|G6PD|ALDOC|TKT|GPI|ALDOA
CHIMERYS	236	12	Parkinson disease	3.99e-05	4.39903	TRAP1|PSMC1|ATP5F1B|CALM3|HSPA5|UBA1|TUBB|PARK7|TUBB4B|SLC25A5|TXN|ATP5F1A
CHIMERYS	163	10	Protein processing in endoplasmic reticulum	6.02e-05	4.2204	CALR|HSPA5|P4HB|HSP90AA1|VCP|HSP90AB1|HSPA1B|PDIA6|BCAP31|HSPA8
CHIMERYS	64	7	Antigen processing and presentation	6.22e-05	4.20621	CALR|HSPA5|HSP90AA1|HSP90AB1|HSPA1B|PSME1|HSPA8
CHIMERYS	132	9	Spliceosome	7.24e-05	4.14026	SRSF1|PCBP1|HNRNPM|HSPA1B|HNRNPK|HNRNPA3|HSPA8|HNRNPC|HNRNPU
CHIMERYS	102	8	HIF-1 signaling pathway	9.3e-05	4.03152	ENO3|PGK1|RPS6|ALDOC|GAPDH|LDHA|ENO1|ALDOA
CHIMERYS	55	6	Legionellosis	0.00027	3.56864	EEF1A2|EEF1G|HSPD1|VCP|HSPA1B|HSPA8
CHIMERYS	1435	28	Metabolic pathways	0.0004	3.39794	MIF|TPI1|ATIC|ATP5F1B|BLVRB|NDST3|FASN|UGDH|PKM|TALDO1|ENO3|MDH2|NME1|PRDX6|GSTM3|PGK1|GLO1|NME2|G6PD|ALDOC|GAPDH|ATP5F1A|TKT|GPI|LDHA|PTGES3|ENO1|ALDOA
CHIMERYS	183	9	Viral carcinogenesis	0.00063	3.20066	H4C6|ACTN4|PSMC1|YWHAE|PKM|YWHAB|HNRNPK|YWHAQ|YWHAZ
CHIMERYS	263	10	Prion disease	0.0017	2.76955	PSMC1|ATP5F1B|HSPA5|TUBB|TUBB4B|STIP1|SLC25A5|HSPA1B|ATP5F1A|HSPA8
CHIMERYS	36	4	Pyruvate metabolism	0.0062	2.20761	PKM|MDH2|GLO1|LDHA
CHIMERYS	209	8	Salmonella infection	0.0076	2.11919	PFN1|RAB7A|HSP90AA1|FLNA|HSP90AB1|TXN|AHNAK|GAPDH
CsoDIAq	64	8	Glycolysis / Gluconeogenesis	3.97e-10	9.40121	TPI1|PKM|PGK1|GAPDH|ENO2|LDHA|ENO1|ALDOA
CsoDIAq	116	8	Carbon metabolism	1.7e-08	7.76955	TPI1|PKM|MDH2|PGK1|GAPDH|ENO2|ENO1|ALDOA
CsoDIAq	73	7	Biosynthesis of amino acids	2.13e-08	7.67162	TPI1|PKM|PGK1|GAPDH|ENO2|ENO1|ALDOA
CsoDIAq	102	6	HIF-1 signaling pathway	5.52e-06	5.25806	PGK1|GAPDH|ENO2|LDHA|ENO1|ALDOA
CsoDIAq	1435	13	Metabolic pathways	0.00015	3.82391	MIF|TPI1|UGDH|PKM|MDH2|PGK1|GAPDH|ATP5F1A|ENO2|LDHA|PTGES3|ENO1|ALDOA
CsoDIAq	183	5	Viral carcinogenesis	0.0018	2.74473	H4C6|YWHAE|PKM|HNRNPK|YWHAZ
CsoDIAq	36	3	Pyruvate metabolism	0.003	2.52288	PKM|MDH2|LDHA
CsoDIAq	133	4	Estrogen signaling pathway	0.0064	2.19382	HSP90AA1|KRT19|KRT18|HSPA8

## Sheet: ST3 - External Data
Publication	Description	Repository ID	Raw file name	Figure in this Paper	Acquisition mode	Search engine
Van Puyvelde et al. 2022	LFQ_Bench_human	PXD028735	LFQ_Orbitrap_DDA_Human_01	F1-CE, EDF1-AB, SF1, EDF2-A-D, EDF3-A-F	DDA	Chimerys, Sequest HT, MSFragger, Metamorpheus, Comet, MS Amanda, MaxQuant, MS-GF+
Van Puyvelde et al. 2022	LFQ_Bench_multispecies	PXD028735	LFQ_Orbitrap_DDA_Condition_A_Sample_Alpha_01	F1-D, F6-ABC, EDF3-G, EDF10	DDA	Chimerys, Sequest HT
Van Puyvelde et al. 2022	LFQ_Bench_multispecies	PXD028735	LFQ_Orbitrap_DDA_Condition_A_Sample_Alpha_02	F1-D, F6-ABC, EDF3-G, EDF10	DDA	Chimerys, Sequest HT
Van Puyvelde et al. 2022	LFQ_Bench_multispecies	PXD028735	LFQ_Orbitrap_DDA_Condition_A_Sample_Alpha_03	F1-D, F6-ABC, EDF3-G, EDF10	DDA	Chimerys, Sequest HT
Van Puyvelde et al. 2022	LFQ_Bench_multispecies	PXD028735	LFQ_Orbitrap_DDA_Condition_B_Sample_Alpha_01	F1-D, F6-ABC, EDF3-G, EDF10	DDA	Chimerys, Sequest HT
Van Puyvelde et al. 2022	LFQ_Bench_multispecies	PXD028735	LFQ_Orbitrap_DDA_Condition_B_Sample_Alpha_02	F1-D, F6-ABC, EDF3-G, EDF10	DDA	Chimerys, Sequest HT
Van Puyvelde et al. 2022	LFQ_Bench_multispecies	PXD028735	LFQ_Orbitrap_DDA_Condition_B_Sample_Alpha_03	F1-D, F6-ABC, EDF3-G, EDF10	DDA	Chimerys, Sequest HT
Van Puyvelde et al. 2022	LFQ_Bench_multispecies	PXD028735	LFQ_Orbitrap_AIF_Condition_A_Sample_Alpha_01	F3, F4-CD, F6, SF2, EDF6, EDF7, EDF10	DIA	Chimerys, DIA-NN, Spectronaut
Van Puyvelde et al. 2022	LFQ_Bench_multispecies	PXD028735	LFQ_Orbitrap_AIF_Condition_A_Sample_Alpha_02	F3, F4-CD, F6, SF2, EDF6, EDF7, EDF10	DIA	Chimerys, DIA-NN, Spectronaut
Van Puyvelde et al. 2022	LFQ_Bench_multispecies	PXD028735	LFQ_Orbitrap_AIF_Condition_A_Sample_Alpha_03	F3, F4-CD, F6, SF2, EDF6, EDF7, EDF10	DIA	Chimerys, DIA-NN, Spectronaut
Van Puyvelde et al. 2022	LFQ_Bench_multispecies	PXD028735	LFQ_Orbitrap_AIF_Condition_B_Sample_Alpha_01	F3, F4-CD, F6, SF2, EDF6, EDF7, EDF10	DIA	Chimerys, DIA-NN, Spectronaut
Van Puyvelde et al. 2022	LFQ_Bench_multispecies	PXD028735	LFQ_Orbitrap_AIF_Condition_B_Sample_Alpha_02	F3, F4-CD, F6, SF2, EDF6, EDF7, EDF10	DIA	Chimerys, DIA-NN, Spectronaut
Van Puyvelde et al. 2022	LFQ_Bench_multispecies	PXD028735	LFQ_Orbitrap_AIF_Condition_B_Sample_Alpha_03	F3, F4-CD, F6, SF2, EDF6, EDF7, EDF10	DIA	Chimerys, DIA-NN, Spectronaut
Tueshaus et al. 2020	Secretome	PXD018171	iSPECS_Libary_Astro_1	EDF4-E	DDA	Chimerys, Sequest HT, MSFragger
Tueshaus et al. 2020	Secretome	PXD018171	iSPECS_Libary_Astro_2	EDF4-E	DDA	Chimerys, Sequest HT, MSFragger
Tueshaus et al. 2020	Secretome	PXD018171	iSPECS_Libary_Astro_3	EDF4-E	DDA	Chimerys, Sequest HT, MSFragger
Tueshaus et al. 2020	Secretome	PXD018171	iSPECS_Libary_Astro_4	EDF4-E	DDA	Chimerys, Sequest HT, MSFragger
Tueshaus et al. 2020	Secretome	PXD018171	iSPECS_Libary_Astro_5	EDF4-E	DDA	Chimerys, Sequest HT, MSFragger
Tueshaus et al. 2020	Secretome	PXD018171	iSPECS_Libary_Astro_6	EDF4-E	DDA	Chimerys, Sequest HT, MSFragger
Tueshaus et al. 2020	Secretome	PXD018171	iSPECS_Libary_M_1	EDF4-E	DDA	Chimerys, Sequest HT, MSFragger
Tueshaus et al. 2020	Secretome	PXD018171	iSPECS_Libary_M_2	EDF4-E	DDA	Chimerys, Sequest HT, MSFragger
Tueshaus et al. 2020	Secretome	PXD018171	iSPECS_Libary_M_3	EDF4-E	DDA	Chimerys, Sequest HT, MSFragger
Tueshaus et al. 2020	Secretome	PXD018171	iSPECS_Libary_M_4	EDF4-E	DDA	Chimerys, Sequest HT, MSFragger
Tueshaus et al. 2020	Secretome	PXD018171	iSPECS_Libary_M_5	EDF4-E	DDA	Chimerys, Sequest HT, MSFragger
Tueshaus et al. 2020	Secretome	PXD018171	iSPECS_Libary_M_6	EDF4-E	DDA	Chimerys, Sequest HT, MSFragger
Tueshaus et al. 2020	Secretome	PXD018171	iSPECS_Libary_N_Hipo_1	EDF4-E	DDA	Chimerys, Sequest HT, MSFragger
Tueshaus et al. 2020	Secretome	PXD018171	iSPECS_Libary_N_Hipo_2	EDF4-E	DDA	Chimerys, Sequest HT, MSFragger
Tueshaus et al. 2020	Secretome	PXD018171	iSPECS_Libary_N_Hipo_3	EDF4-E	DDA	Chimerys, Sequest HT, MSFragger
Tueshaus et al. 2020	Secretome	PXD018171	iSPECS_Libary_N_Hipo_4	EDF4-E	DDA	Chimerys, Sequest HT, MSFragger
Tueshaus et al. 2020	Secretome	PXD018171	iSPECS_Libary_N_Hipo_5	EDF4-E	DDA	Chimerys, Sequest HT, MSFragger
Tueshaus et al. 2020	Secretome	PXD018171	iSPECS_Libary_N_Hipo_6	EDF4-E	DDA	Chimerys, Sequest HT, MSFragger
Tueshaus et al. 2020	Secretome	PXD018171	iSPECS_Libary_Oligo_1	EDF4-E	DDA	Chimerys, Sequest HT, MSFragger
Tueshaus et al. 2020	Secretome	PXD018171	iSPECS_Libary_Oligo_2	EDF4-E	DDA	Chimerys, Sequest HT, MSFragger
Tueshaus et al. 2020	Secretome	PXD018171	iSPECS_Libary_Oligo_3	EDF4-E	DDA	Chimerys, Sequest HT, MSFragger
Tueshaus et al. 2020	Secretome	PXD018171	iSPECS_Libary_Oligo_4	EDF4-E	DDA	Chimerys, Sequest HT, MSFragger
Tueshaus et al. 2020	Secretome	PXD018171	iSPECS_Libary_Oligo_5	EDF4-E	DDA	Chimerys, Sequest HT, MSFragger
Tueshaus et al. 2020	Secretome	PXD018171	iSPECS_Libary_Oligo_6	EDF4-E	DDA	Chimerys, Sequest HT, MSFragger
Bian et al. 2020	CSF	PXD015087	CSF_P035234_BC1_S00_A00_R1	EDF4-B	DDA	Chimerys, Sequest HT, MSFragger
Bian et al. 2020	CSF	PXD015087	CSF_P035234_BC1_S00_A00_R2	EDF4-B	DDA	Chimerys, Sequest HT, MSFragger
Bian et al. 2020	CSF	PXD015087	CSF_P035234_BC1_S00_A00_R3	EDF4-B	DDA	Chimerys, Sequest HT, MSFragger
Bian et al. 2020	CSF	PXD015087	CSF_P035234_BC1_S00_A00_R4	EDF4-B	DDA	Chimerys, Sequest HT, MSFragger
Bian et al. 2020	CSF	PXD015087	CSF_P035234_BC1_S00_A00_R5	EDF4-B	DDA	Chimerys, Sequest HT, MSFragger
Bian et al. 2020	CSF	PXD015087	CSF_P035234_BC1_S00_A00_R6	EDF4-B	DDA	Chimerys, Sequest HT, MSFragger
Bian et al. 2020	CSF	PXD015087	CSF_P035234_BC1_S00_A00_R7	EDF4-B	DDA	Chimerys, Sequest HT, MSFragger
Bian et al. 2020	CSF	PXD015087	CSF_P035234_BC1_S00_A00_R8	EDF4-B	DDA	Chimerys, Sequest HT, MSFragger
Bian et al. 2020	CSF	PXD015087	CSF_P035234_BC1_S00_A00_R9	EDF4-B	DDA	Chimerys, Sequest HT, MSFragger
Bian et al. 2020	CSF	PXD015087	CSF_P035234_BC1_S00_A00_R10	EDF4-B	DDA	Chimerys, Sequest HT, MSFragger
Bian et al. 2020	CSF	PXD015087	CSF_P035234_BC1_S00_A00_R11	EDF4-B	DDA	Chimerys, Sequest HT, MSFragger
Bian et al. 2020	CSF	PXD015087	CSF_P035234_BC1_S00_A00_R12	EDF4-B	DDA	Chimerys, Sequest HT, MSFragger
Bian et al. 2020	CSF	PXD015087	CSF_P035234_BC1_S00_A00_R13	EDF4-B	DDA	Chimerys, Sequest HT, MSFragger
Bian et al. 2020	CSF	PXD015087	CSF_P035234_BC1_S00_A00_R14	EDF4-B	DDA	Chimerys, Sequest HT, MSFragger
Bian et al. 2020	CSF	PXD015087	CSF_P035234_BC1_S00_A00_R15	EDF4-B	DDA	Chimerys, Sequest HT, MSFragger
Bian et al. 2020	CSF	PXD015087	CSF_P035234_BC1_S00_A00_R16	EDF4-B	DDA	Chimerys, Sequest HT, MSFragger
Bian et al. 2020	CSF	PXD015087	CSF_P035234_BC1_S00_A00_R17	EDF4-B	DDA	Chimerys, Sequest HT, MSFragger
Bian et al. 2020	CSF	PXD015087	CSF_P035234_BC1_S00_A00_R18	EDF4-B	DDA	Chimerys, Sequest HT, MSFragger
Bian et al. 2020	CSF	PXD015087	CSF_P035234_BC1_S00_A00_R19	EDF4-B	DDA	Chimerys, Sequest HT, MSFragger
Bian et al. 2020	CSF	PXD015087	CSF_P035234_BC1_S00_A00_R20	EDF4-B	DDA	Chimerys, Sequest HT, MSFragger
Bian et al. 2020	Plasma	PXD015087	Plasma_P035244_BD1_S00_A00_R1	EDF4-C	DDA	Chimerys, Sequest HT, MSFragger
Bian et al. 2020	Plasma	PXD015087	Plasma_P035244_BD1_S00_A00_R2	EDF4-C	DDA	Chimerys, Sequest HT, MSFragger
Bian et al. 2020	Plasma	PXD015087	Plasma_P035244_BD1_S00_A00_R3	EDF4-C	DDA	Chimerys, Sequest HT, MSFragger
Bian et al. 2020	Plasma	PXD015087	Plasma_P035244_BD1_S00_A00_R4	EDF4-C	DDA	Chimerys, Sequest HT, MSFragger
Bian et al. 2020	Plasma	PXD015087	Plasma_P035244_BD1_S00_A00_R5	EDF4-C	DDA	Chimerys, Sequest HT, MSFragger
Bian et al. 2020	Plasma	PXD015087	Plasma_P035244_BD1_S00_A00_R6	EDF4-C	DDA	Chimerys, Sequest HT, MSFragger
Bian et al. 2020	Plasma	PXD015087	Plasma_P035244_BD1_S00_A00_R7	EDF4-C	DDA	Chimerys, Sequest HT, MSFragger
Bian et al. 2020	Plasma	PXD015087	Plasma_P035244_BD1_S00_A00_R8	EDF4-C	DDA	Chimerys, Sequest HT, MSFragger
Bian et al. 2020	Plasma	PXD015087	Plasma_P035244_BD1_S00_A00_R9	EDF4-C	DDA	Chimerys, Sequest HT, MSFragger
Bian et al. 2020	Plasma	PXD015087	Plasma_P035244_BD1_S00_A00_R10	EDF4-C	DDA	Chimerys, Sequest HT, MSFragger
Bian et al. 2020	Plasma	PXD015087	Plasma_P035244_BD1_S00_A00_R11	EDF4-C	DDA	Chimerys, Sequest HT, MSFragger
Bian et al. 2020	Plasma	PXD015087	Plasma_P035244_BD1_S00_A00_R12	EDF4-C	DDA	Chimerys, Sequest HT, MSFragger
Bian et al. 2020	Plasma	PXD015087	Plasma_P035244_BD1_S00_A00_R13	EDF4-C	DDA	Chimerys, Sequest HT, MSFragger
Bian et al. 2020	Plasma	PXD015087	Plasma_P035244_BD1_S00_A00_R14	EDF4-C	DDA	Chimerys, Sequest HT, MSFragger
Bian et al. 2020	Plasma	PXD015087	Plasma_P035244_BD1_S00_A00_R15	EDF4-C	DDA	Chimerys, Sequest HT, MSFragger
Bian et al. 2020	Plasma	PXD015087	Plasma_P035244_BD1_S00_A00_R16	EDF4-C	DDA	Chimerys, Sequest HT, MSFragger
Bian et al. 2020	Plasma	PXD015087	Plasma_P035244_BD1_S00_A00_R17	EDF4-C	DDA	Chimerys, Sequest HT, MSFragger
Bian et al. 2020	Plasma	PXD015087	Plasma_P035244_BD1_S00_A00_R18	EDF4-C	DDA	Chimerys, Sequest HT, MSFragger
Bian et al. 2020	Plasma	PXD015087	Plasma_P035244_BD1_S00_A00_R19	EDF4-C	DDA	Chimerys, Sequest HT, MSFragger
Bian et al. 2020	Plasma	PXD015087	Plasma_P035244_BD1_S00_A00_R20	EDF4-C	DDA	Chimerys, Sequest HT, MSFragger
Bian et al. 2020	Urine	PXD015087	Urine_P035224_BB1_S00_A00_R1	EDF4-A	DDA	Chimerys, Sequest HT, MSFragger
Bian et al. 2020	Urine	PXD015087	Urine_P035224_BB1_S00_A00_R2	EDF4-A	DDA	Chimerys, Sequest HT, MSFragger
Bian et al. 2020	Urine	PXD015087	Urine_P035224_BB1_S00_A00_R3	EDF4-A	DDA	Chimerys, Sequest HT, MSFragger
Bian et al. 2020	Urine	PXD015087	Urine_P035224_BB1_S00_A00_R4	EDF4-A	DDA	Chimerys, Sequest HT, MSFragger
Bian et al. 2020	Urine	PXD015087	Urine_P035224_BB1_S00_A00_R5	EDF4-A	DDA	Chimerys, Sequest HT, MSFragger
Bian et al. 2020	Urine	PXD015087	Urine_P035224_BB1_S00_A00_R6	EDF4-A	DDA	Chimerys, Sequest HT, MSFragger
Bian et al. 2020	Urine	PXD015087	Urine_P035224_BB1_S00_A00_R7	EDF4-A	DDA	Chimerys, Sequest HT, MSFragger
Bian et al. 2020	Urine	PXD015087	Urine_P035224_BB1_S00_A00_R8	EDF4-A	DDA	Chimerys, Sequest HT, MSFragger
Bian et al. 2020	Urine	PXD015087	Urine_P035224_BB1_S00_A00_R9	EDF4-A	DDA	Chimerys, Sequest HT, MSFragger
Bian et al. 2020	Urine	PXD015087	Urine_P035224_BB1_S00_A00_R10	EDF4-A	DDA	Chimerys, Sequest HT, MSFragger
Bian et al. 2020	Urine	PXD015087	Urine_P035224_BB1_S00_A00_R11	EDF4-A	DDA	Chimerys, Sequest HT, MSFragger
Bian et al. 2020	Urine	PXD015087	Urine_P035224_BB1_S00_A00_R12	EDF4-A	DDA	Chimerys, Sequest HT, MSFragger
Bian et al. 2020	Urine	PXD015087	Urine_P035224_BB1_S00_A00_R13	EDF4-A	DDA	Chimerys, Sequest HT, MSFragger
Mueller et al. 2020	Kingdoms	PXD014877	20190105_QX3_JoMu_SA_LC04_uPAC200cm_Arabidopsis_Kallus+iRT_F1	EDF4-F	DDA	Chimerys, Sequest HT, MSFragger
Mueller et al. 2020	Kingdoms	PXD014877	20190105_QX3_JoMu_SA_LC04_uPAC200cm_Arabidopsis_Kallus+iRT_F2	EDF4-F	DDA	Chimerys, Sequest HT, MSFragger
Mueller et al. 2020	Kingdoms	PXD014877	20190105_QX3_JoMu_SA_LC04_uPAC200cm_Arabidopsis_Kallus+iRT_F3	EDF4-F	DDA	Chimerys, Sequest HT, MSFragger
Mueller et al. 2020	Kingdoms	PXD014877	20190105_QX3_JoMu_SA_LC04_uPAC200cm_Arabidopsis_Kallus+iRT_F4	EDF4-F	DDA	Chimerys, Sequest HT, MSFragger
Mueller et al. 2020	Kingdoms	PXD014877	20190105_QX3_JoMu_SA_LC04_uPAC200cm_Arabidopsis_Kallus+iRT_F5	EDF4-F	DDA	Chimerys, Sequest HT, MSFragger
Mueller et al. 2020	Kingdoms	PXD014877	20190105_QX3_JoMu_SA_LC04_uPAC200cm_Arabidopsis_Kallus+iRT_F6	EDF4-F	DDA	Chimerys, Sequest HT, MSFragger
Mueller et al. 2020	Kingdoms	PXD014877	20190105_QX3_JoMu_SA_LC04_uPAC200cm_Arabidopsis_Kallus+iRT_F7	EDF4-F	DDA	Chimerys, Sequest HT, MSFragger
Mueller et al. 2020	Kingdoms	PXD014877	20190105_QX3_JoMu_SA_LC04_uPAC200cm_Arabidopsis_Kallus+iRT_F8	EDF4-F	DDA	Chimerys, Sequest HT, MSFragger
Mueller et al. 2020	Kingdoms	PXD014877	20180831_QX2_JoMu_SA_LC12_7_Halobacterium	EDF4-F	DDA	Chimerys, Sequest HT, MSFragger
Guzman et al. 2024	Astral_30min	PXD046453	20230320_OLEP08_1000ngHeK_uPAC_180k-30min_MontBlanc_2p5ms_0p5_2Th_01	F6, EDF10	DIA	Chimerys, DIA-NN, Spectronaut
Guzman et al. 2024	Astral_30min	PXD046453	20230320_OLEP08_1000ngHeK_uPAC_180k-30min_MontBlanc_2p5ms_0p5_2Th_02	F6, EDF10	DIA	Chimerys, DIA-NN, Spectronaut
Guzman et al. 2024	Astral_30min	PXD046453	20230320_OLEP08_1000ngHeK_uPAC_180k-30min_MontBlanc_2p5ms_0p5_2Th_03	F6, EDF10	DIA	Chimerys, DIA-NN, Spectronaut
Guzman et al. 2024	Astral_30min	PXD046453	20230320_OLEP08_1000ngHeK_uPAC_180k-30min_MontBlanc_2Th_0p5_Cycle_01	F6, EDF10	DDA	Chimerys, Sequest HT
Guzman et al. 2024	Astral_30min	PXD046453	20230320_OLEP08_1000ngHeK_uPAC_180k-30min_MontBlanc_2Th_0p5_Cycle_02	F6, EDF10	DDA	Chimerys, Sequest HT
Guzman et al. 2024	Astral_30min	PXD046453	20230320_OLEP08_1000ngHeK_uPAC_180k-30min_MontBlanc_2Th_0p5_Cycle_03	F6, EDF10	DDA	Chimerys, Sequest HT
Guzman et al. 2024	Astral_14min	PXD046453	20230108_AST_Neo1_DIA_UHG_HeLa_200ng_2th2p5ms_01	F6-AB, EDF10-AB	DIA	Chimerys, DIA-NN, Spectronaut
Guzman et al. 2024	Astral_14min	PXD046453	20230108_AST_Neo1_DIA_UHG_HeLa_200ng_2th2p5ms_02	F6-AB, EDF10-AB	DIA	Chimerys, DIA-NN, Spectronaut
Guzman et al. 2024	Astral_14min	PXD046453	20230108_AST_Neo1_DIA_UHG_HeLa_200ng_2th2p5ms_03	F6-AB, EDF10-AB	DIA	Chimerys, DIA-NN, Spectronaut
Guzman et al. 2024	Astral_14min	PXD046453	20230108_AST_Neo1_DDA_UHG_HeLa_200ng_2th2p5ms_Cycle_01_20230808143253	F6-AB, EDF10-AB	DDA	Chimerys, Sequest HT
Guzman et al. 2024	Astral_14min	PXD046453	20230108_AST_Neo1_DDA_UHG_HeLa_200ng_2th2p5ms_Cycle_02_20230808144922	F6-AB, EDF10-AB	DDA	Chimerys, Sequest HT
Guzman et al. 2024	Astral_14min	PXD046453	20230108_AST_Neo1_DDA_UHG_HeLa_200ng_2th2p5ms_Cycle_03_20230808150548	F6-AB, EDF10-AB	DDA	Chimerys, Sequest HT
Meyer et al. 2020	DI-SPA	MSV000085156	20190405_MCF7_FAIMS_01_1	F5, EDF9	direct infusion	Chimerys, CsoDIAq
Meyer et al. 2020	DI-SPA	MSV000085156	20190405_MCF7_FAIMS_01_2	F5, EDF9	direct infusion	Chimerys, CsoDIAq
Meyer et al. 2020	DI-SPA	MSV000085156	20190405_MCF7_FAIMS_02_1	F5, EDF9	direct infusion	Chimerys, CsoDIAq
Meyer et al. 2020	DI-SPA	MSV000085156	20190405_MCF7_FAIMS_02_2	F5, EDF9	direct infusion	Chimerys, CsoDIAq
Meyer et al. 2020	DI-SPA	MSV000085156	20190405_MCF7_FAIMS_03_1	F5, EDF9	direct infusion	Chimerys, CsoDIAq
Meyer et al. 2020	DI-SPA	MSV000085156	20190405_MCF7_FAIMS_03_2	F5, EDF9	direct infusion	Chimerys, CsoDIAq
Meyer et al. 2020	DI-SPA	MSV000085156	20190405_MCF7_FAIMS_04_1	F5, EDF9	direct infusion	Chimerys, CsoDIAq
Meyer et al. 2020	DI-SPA	MSV000085156	20190405_MCF7_FAIMS_04_2	F5, EDF9	direct infusion	Chimerys, CsoDIAq
Meyer et al. 2020	DI-SPA	MSV000085156	20190405_MCF7_FAIMS_05_1	F5, EDF9	direct infusion	Chimerys, CsoDIAq
Meyer et al. 2020	DI-SPA	MSV000085156	20190405_MCF7_FAIMS_05_2	F5, EDF9	direct infusion	Chimerys, CsoDIAq
Meyer et al. 2020	DI-SPA	MSV000085156	20190405_MCF7_FAIMS_06_1	F5, EDF9	direct infusion	Chimerys, CsoDIAq
Meyer et al. 2020	DI-SPA	MSV000085156	20190405_MCF7_FAIMS_06_2	F5, EDF9	direct infusion	Chimerys, CsoDIAq
Meyer et al. 2020	DI-SPA	MSV000085156	20190405_MCF7_FAIMS_07_1	F5, EDF9	direct infusion	Chimerys, CsoDIAq
Meyer et al. 2020	DI-SPA	MSV000085156	20190405_MCF7_FAIMS_07_2	F5, EDF9	direct infusion	Chimerys, CsoDIAq
Meyer et al. 2020	DI-SPA	MSV000085156	20190405_MCF7_FAIMS_08_1	F5, EDF9	direct infusion	Chimerys, CsoDIAq
Meyer et al. 2020	DI-SPA	MSV000085156	20190405_MCF7_FAIMS_08_2	F5, EDF9	direct infusion	Chimerys, CsoDIAq
Meyer et al. 2020	DI-SPA	MSV000085156	20190405_MCF7_FAIMS_09_1	F5, EDF9	direct infusion	Chimerys, CsoDIAq
Meyer et al. 2020	DI-SPA	MSV000085156	20190405_MCF7_FAIMS_09_2	F5, EDF9	direct infusion	Chimerys, CsoDIAq
Meyer et al. 2020	DI-SPA	MSV000085156	20190405_MCF7_FAIMS_10_1	F5, EDF9	direct infusion	Chimerys, CsoDIAq
Meyer et al. 2020	DI-SPA	MSV000085156	20190405_MCF7_FAIMS_10_2	F5, EDF9	direct infusion	Chimerys, CsoDIAq
Meyer et al. 2020	DI-SPA	MSV000085156	20190405_MCF7_FAIMS_12_1	F5, EDF9	direct infusion	Chimerys, CsoDIAq
Meyer et al. 2020	DI-SPA	MSV000085156	20190405_MCF7_FAIMS_12_2	F5, EDF9	direct infusion	Chimerys, CsoDIAq
Meyer et al. 2020	DI-SPA	MSV000085156	20190405_MCF7_FAIMS_13_1	F5, EDF9	direct infusion	Chimerys, CsoDIAq
Meyer et al. 2020	DI-SPA	MSV000085156	20190405_MCF7_FAIMS_13_2	F5, EDF9	direct infusion	Chimerys, CsoDIAq
Meyer et al. 2020	DI-SPA	MSV000085156	20190405_MCF7_FAIMS_14_1	F5, EDF9	direct infusion	Chimerys, CsoDIAq
Meyer et al. 2020	DI-SPA	MSV000085156	20190405_MCF7_FAIMS_14_2	F5, EDF9	direct infusion	Chimerys, CsoDIAq
Meyer et al. 2020	DI-SPA	MSV000085156	20190405_MCF7_FAIMS_15_1	F5, EDF9	direct infusion	Chimerys, CsoDIAq
Meyer et al. 2020	DI-SPA	MSV000085156	20190405_MCF7_FAIMS_15_2	F5, EDF9	direct infusion	Chimerys, CsoDIAq
Meyer et al. 2020	DI-SPA	MSV000085156	20190405_MCF7_FAIMS_17_1	F5, EDF9	direct infusion	Chimerys, CsoDIAq
Meyer et al. 2020	DI-SPA	MSV000085156	20190405_MCF7_FAIMS_17_2	F5, EDF9	direct infusion	Chimerys, CsoDIAq
Meyer et al. 2020	DI-SPA	MSV000085156	20190405_MCF7_FAIMS_18_1	F5, EDF9	direct infusion	Chimerys, CsoDIAq
Meyer et al. 2020	DI-SPA	MSV000085156	20190405_MCF7_FAIMS_18_2	F5, EDF9	direct infusion	Chimerys, CsoDIAq
Meyer et al. 2020	DI-SPA	MSV000085156	20190405_MCF7_FAIMS_20_1	F5, EDF9	direct infusion	Chimerys, CsoDIAq
Meyer et al. 2020	DI-SPA	MSV000085156	20190405_MCF7_FAIMS_20_2	F5, EDF9	direct infusion	Chimerys, CsoDIAq
Meyer et al. 2020	DI-SPA	MSV000085156	20190405_MCF7_FAIMS_22_1	F5, EDF9	direct infusion	Chimerys, CsoDIAq
Meyer et al. 2020	DI-SPA	MSV000085156	20190405_MCF7_FAIMS_22_2	F5, EDF9	direct infusion	Chimerys, CsoDIAq
Meyer et al. 2020	DI-SPA	MSV000085156	20190405_MCF7_FAIMS_23_1	F5, EDF9	direct infusion	Chimerys, CsoDIAq
Meyer et al. 2020	DI-SPA	MSV000085156	20190405_MCF7_FAIMS_23_2	F5, EDF9	direct infusion	Chimerys, CsoDIAq
Meyer et al. 2020	DI-SPA	MSV000085156	20190405_MCF7_FAIMS_24_1	F5, EDF9	direct infusion	Chimerys, CsoDIAq
Meyer et al. 2020	DI-SPA	MSV000085156	20190405_MCF7_FAIMS_24_2	F5, EDF9	direct infusion	Chimerys, CsoDIAq
Meyer et al. 2020	DI-SPA	MSV000085156	20190405_MCF7_FAIMS_25_1	F5, EDF9	direct infusion	Chimerys, CsoDIAq
Meyer et al. 2020	DI-SPA	MSV000085156	20190405_MCF7_FAIMS_25_2	F5, EDF9	direct infusion	Chimerys, CsoDIAq
Meyer et al. 2020	DI-SPA	MSV000085156	20190405_MCF7_FAIMS_26_1	F5, EDF9	direct infusion	Chimerys, CsoDIAq
Meyer et al. 2020	DI-SPA	MSV000085156	20190405_MCF7_FAIMS_26_2	F5, EDF9	direct infusion	Chimerys, CsoDIAq
Meyer et al. 2020	DI-SPA	MSV000085156	20190406_MCF7_nFAIMS_01_1	F5, EDF9	direct infusion	Chimerys, CsoDIAq
Meyer et al. 2020	DI-SPA	MSV000085156	20190406_MCF7_nFAIMS_01_2	F5, EDF9	direct infusion	Chimerys, CsoDIAq
Meyer et al. 2020	DI-SPA	MSV000085156	20190406_MCF7_nFAIMS_02_1	F5, EDF9	direct infusion	Chimerys, CsoDIAq
Meyer et al. 2020	DI-SPA	MSV000085156	20190406_MCF7_nFAIMS_02_2	F5, EDF9	direct infusion	Chimerys, CsoDIAq
Meyer et al. 2020	DI-SPA	MSV000085156	20190406_MCF7_nFAIMS_03_1	F5, EDF9	direct infusion	Chimerys, CsoDIAq
Meyer et al. 2020	DI-SPA	MSV000085156	20190406_MCF7_nFAIMS_03_2	F5, EDF9	direct infusion	Chimerys, CsoDIAq
Meyer et al. 2020	DI-SPA	MSV000085156	20190406_MCF7_nFAIMS_04_1	F5, EDF9	direct infusion	Chimerys, CsoDIAq
Meyer et al. 2020	DI-SPA	MSV000085156	20190406_MCF7_nFAIMS_04_2	F5, EDF9	direct infusion	Chimerys, CsoDIAq
Meyer et al. 2020	DI-SPA	MSV000085156	20190406_MCF7_nFAIMS_05_1	F5, EDF9	direct infusion	Chimerys, CsoDIAq
Meyer et al. 2020	DI-SPA	MSV000085156	20190406_MCF7_nFAIMS_05_2	F5, EDF9	direct infusion	Chimerys, CsoDIAq
Meyer et al. 2020	DI-SPA	MSV000085156	20190406_MCF7_nFAIMS_06_1	F5, EDF9	direct infusion	Chimerys, CsoDIAq
Meyer et al. 2020	DI-SPA	MSV000085156	20190406_MCF7_nFAIMS_06_2	F5, EDF9	direct infusion	Chimerys, CsoDIAq
Meyer et al. 2020	DI-SPA	MSV000085156	20190406_MCF7_nFAIMS_07_1	F5, EDF9	direct infusion	Chimerys, CsoDIAq
Meyer et al. 2020	DI-SPA	MSV000085156	20190406_MCF7_nFAIMS_07_2	F5, EDF9	direct infusion	Chimerys, CsoDIAq
Meyer et al. 2020	DI-SPA	MSV000085156	20190406_MCF7_nFAIMS_08_1	F5, EDF9	direct infusion	Chimerys, CsoDIAq
Meyer et al. 2020	DI-SPA	MSV000085156	20190406_MCF7_nFAIMS_08_2	F5, EDF9	direct infusion	Chimerys, CsoDIAq
Meyer et al. 2020	DI-SPA	MSV000085156	20190406_MCF7_nFAIMS_09_1	F5, EDF9	direct infusion	Chimerys, CsoDIAq
Meyer et al. 2020	DI-SPA	MSV000085156	20190406_MCF7_nFAIMS_09_2	F5, EDF9	direct infusion	Chimerys, CsoDIAq
Meyer et al. 2020	DI-SPA	MSV000085156	20190406_MCF7_nFAIMS_10_1	F5, EDF9	direct infusion	Chimerys, CsoDIAq
Meyer et al. 2020	DI-SPA	MSV000085156	20190406_MCF7_nFAIMS_10_2	F5, EDF9	direct infusion	Chimerys, CsoDIAq
Meyer et al. 2020	DI-SPA	MSV000085156	20190406_MCF7_nFAIMS_12_1	F5, EDF9	direct infusion	Chimerys, CsoDIAq
Meyer et al. 2020	DI-SPA	MSV000085156	20190406_MCF7_nFAIMS_12_2	F5, EDF9	direct infusion	Chimerys, CsoDIAq
Meyer et al. 2020	DI-SPA	MSV000085156	20190406_MCF7_nFAIMS_13_1	F5, EDF9	direct infusion	Chimerys, CsoDIAq
Meyer et al. 2020	DI-SPA	MSV000085156	20190406_MCF7_nFAIMS_13_2	F5, EDF9	direct infusion	Chimerys, CsoDIAq
Meyer et al. 2020	DI-SPA	MSV000085156	20190406_MCF7_nFAIMS_14_1	F5, EDF9	direct infusion	Chimerys, CsoDIAq
Meyer et al. 2020	DI-SPA	MSV000085156	20190406_MCF7_nFAIMS_14_2	F5, EDF9	direct infusion	Chimerys, CsoDIAq
Meyer et al. 2020	DI-SPA	MSV000085156	20190406_MCF7_nFAIMS_15_1	F5, EDF9	direct infusion	Chimerys, CsoDIAq
Meyer et al. 2020	DI-SPA	MSV000085156	20190406_MCF7_nFAIMS_15_2	F5, EDF9	direct infusion	Chimerys, CsoDIAq
Meyer et al. 2020	DI-SPA	MSV000085156	20190406_MCF7_nFAIMS_17_1	F5, EDF9	direct infusion	Chimerys, CsoDIAq
Meyer et al. 2020	DI-SPA	MSV000085156	20190406_MCF7_nFAIMS_17_2	F5, EDF9	direct infusion	Chimerys, CsoDIAq
Meyer et al. 2020	DI-SPA	MSV000085156	20190406_MCF7_nFAIMS_18_1	F5, EDF9	direct infusion	Chimerys, CsoDIAq
Meyer et al. 2020	DI-SPA	MSV000085156	20190406_MCF7_nFAIMS_18_2	F5, EDF9	direct infusion	Chimerys, CsoDIAq
Meyer et al. 2020	DI-SPA	MSV000085156	20190406_MCF7_nFAIMS_20_1	F5, EDF9	direct infusion	Chimerys, CsoDIAq
Meyer et al. 2020	DI-SPA	MSV000085156	20190406_MCF7_nFAIMS_20_2	F5, EDF9	direct infusion	Chimerys, CsoDIAq
Meyer et al. 2020	DI-SPA	MSV000085156	20190406_MCF7_nFAIMS_22_1	F5, EDF9	direct infusion	Chimerys, CsoDIAq
Meyer et al. 2020	DI-SPA	MSV000085156	20190406_MCF7_nFAIMS_22_2	F5, EDF9	direct infusion	Chimerys, CsoDIAq
Meyer et al. 2020	DI-SPA	MSV000085156	20190406_MCF7_nFAIMS_23_1	F5, EDF9	direct infusion	Chimerys, CsoDIAq
Meyer et al. 2020	DI-SPA	MSV000085156	20190406_MCF7_nFAIMS_23_2	F5, EDF9	direct infusion	Chimerys, CsoDIAq
Meyer et al. 2020	DI-SPA	MSV000085156	20190406_MCF7_nFAIMS_24_1	F5, EDF9	direct infusion	Chimerys, CsoDIAq
Meyer et al. 2020	DI-SPA	MSV000085156	20190406_MCF7_nFAIMS_24_2	F5, EDF9	direct infusion	Chimerys, CsoDIAq
Meyer et al. 2020	DI-SPA	MSV000085156	20190406_MCF7_nFAIMS_25_1	F5, EDF9	direct infusion	Chimerys, CsoDIAq
Meyer et al. 2020	DI-SPA	MSV000085156	20190406_MCF7_nFAIMS_25_2	F5, EDF9	direct infusion	Chimerys, CsoDIAq
Meyer et al. 2020	DI-SPA	MSV000085156	20190406_MCF7_nFAIMS_26_1	F5, EDF9	direct infusion	Chimerys, CsoDIAq
Meyer et al. 2020	DI-SPA	MSV000085156	20190406_MCF7_nFAIMS_26_2	F5, EDF9	direct infusion	Chimerys, CsoDIAq
Zecha et al. 2022	Acetylation	PXD023218	02810_BA1_P021542_S00_X00_R1	EDF4-GH	DDA	Chimerys, Sequest HT, MSFragger
Zecha et al. 2022	Ubiquitination	PXD023218	02810_BA5_P021542_S00_Q00_R1	EDF4-GH	DDA	Chimerys, Sequest HT, MSFragger
Frejno et al. 2020	Phosphorylation	PXD013615	150718_pNCI60_Test_Oneshot_R1	EDF4-GH	DDA	Chimerys, Sequest HT, MSFragger

## Sheet: ST4 - Internal Data
Description	PRIDE ID	Raw file name	Figure in this manuscript	Acquisition mode	Search engine	Flow rate	LC Method	MS	Analzyer	Isolation window width	Peptide injection amount µg
InstrumentGeneration	PXD053241	1_Velos_20160309_Hela_QC_R1	F2-A, EDF5-A	DDA	Chimerys, Sequest HT, MSFragger	Nano	60 min	Velos	OTOT	1.3 Da	x
InstrumentGeneration	PXD053241	2_Elite_170829_Hela_CMS_R1	F2-A, EDF5-A	DDA	Chimerys, Sequest HT, MSFragger	Nano	60 min	Elite	OTOT	1.3 Da	x
InstrumentGeneration	PXD053241	3_QEplus_160112_500ng_HeLa_CL_CMS_R1	F2-A, EDF5-A	DDA	Chimerys, Sequest HT, MSFragger	Nano	60 min	QEplus	OTOT	1.3 Da	0.5
InstrumentGeneration	PXD053241	4_HF_171004_Hela_QC_R1	F2-A, EDF5-A	DDA	Chimerys, Sequest HT, MSFragger	Nano	60 min	HF	OTOT	1.3 Da	x
InstrumentGeneration	PXD053241	5_Lumos_190805_100ng_Pierce_Hela_QC_R1	F2-A, EDF5-A	DDA	Chimerys, Sequest HT, MSFragger	Nano	60 min	Lumos	OTOT	1.3 Da	0.1
InstrumentGeneration	PXD053241	6_Exploris_200313_HeLa_500ng_QC_PCol_R1	F2-A, EDF5-A	DDA	Chimerys, Sequest HT, MSFragger	Nano	60 min	Exploris480	OTOT	1.3 Da	0.5
FFPE	PXD053241	4865_GB2_P052939_FFPE_60min_20ug_R1	EDF4-D	DDA	Chimerys, Sequest HT, MSFragger	Micro	60 min	HFX	OTOT	1.4 Da	20
FFPE	PXD053241	4865_GC2_P052940_FFPE_60min_20ug_R1	EDF4-D	DDA	Chimerys, Sequest HT, MSFragger	Micro	60 min	HFX	OTOT	1.4 Da	20
FFPE	PXD053241	4865_GD2_P052941_FFPE_60min_20ug_R1	EDF4-D	DDA	Chimerys, Sequest HT, MSFragger	Micro	60 min	HFX	OTOT	1.4 Da	20
wwDDA, Gradient	PXD053241	210129_wwDDA_10ug_60min_IW1	F1-B, F2-CDE, EDF5-BC	DDA	Chimerys, Sequest HT, MSFragger	Micro	60 min	HFX	OTOT	1.4 Da	10
wwDDA	PXD053241	210129_wwDDA_10ug_60min_IW3	F1-B, F2-DE, EDF5-BC	DDA	Chimerys, Sequest HT, MSFragger	Micro	60 min	HFX	OTOT	3.4 Da	10
wwDDA	PXD053241	210129_wwDDA_10ug_60min_IW6	F1-B, F2-DE, EDF5-BC	DDA	Chimerys, Sequest HT, MSFragger	Micro	60 min	HFX	OTOT	6.4 Da	10
wwDDA	PXD053241	210129_wwDDA_10ug_60min_IW8	F1-B, F2-DE, EDF5-BC	DDA	Chimerys, Sequest HT, MSFragger	Micro	60 min	HFX	OTOT	8.4 Da	10
wwDDA	PXD053241	210129_wwDDA_10ug_60min_IW10	F1-B, F2-DE, EDF5-BC	DDA	Chimerys, Sequest HT, MSFragger	Micro	60 min	HFX	OTOT	10.4 Da	10
wwDDA	PXD053241	210129_wwDDA_10ug_60min_IW12	F1-B, F2-DE, EDF5-BC	DDA	Chimerys, Sequest HT, MSFragger	Micro	60 min	HFX	OTOT	12.4 Da	10
wwDDA	PXD053241	210129_wwDDA_10ug_60min_IW15	F1-B, F2-DE, EDF5-BC	DDA	Chimerys, Sequest HT, MSFragger	Micro	60 min	HFX	OTOT	15.4 Da	10
wwDDA	PXD053241	210129_wwDDA_10ug_60min_IW20	F1-B, F2-DE, EDF5-BC	DDA	Chimerys, Sequest HT, MSFragger	Micro	60 min	HFX	OTOT	20.4 Da	10
wwDDA, Gradient	PXD053241	220121_wwDDA_2ug_15min_IW1	F2-C, EDF5-BC	DDA	Chimerys, Sequest HT, MSFragger	Micro	15 min	HFX	OTOT	1.4 Da	2
wwDDA	PXD053241	220121_wwDDA_2ug_15min_IW3	EDF5-BC	DDA	Chimerys, Sequest HT, MSFragger	Micro	15 min	HFX	OTOT	3.4 Da	2
wwDDA	PXD053241	220121_wwDDA_2ug_15min_IW4	EDF5-BC	DDA	Chimerys, Sequest HT, MSFragger	Micro	15 min	HFX	OTOT	4.4 Da	2
wwDDA	PXD053241	220121_wwDDA_2ug_15min_IW5	EDF5-BC	DDA	Chimerys, Sequest HT, MSFragger	Micro	15 min	HFX	OTOT	5.4 Da	2
wwDDA	PXD053241	220121_wwDDA_2ug_15min_IW6	EDF5-BC	DDA	Chimerys, Sequest HT, MSFragger	Micro	15 min	HFX	OTOT	6.4 Da	2
wwDDA	PXD053241	220121_wwDDA_2ug_15min_IW8	EDF5-BC	DDA	Chimerys, Sequest HT, MSFragger	Micro	15 min	HFX	OTOT	8.4 Da	2
wwDDA	PXD053241	220121_wwDDA_2ug_15min_IW10	EDF5-BC	DDA	Chimerys, Sequest HT, MSFragger	Micro	15 min	HFX	OTOT	10.4 Da	2
wwDDA	PXD053241	220121_wwDDA_2ug_15min_IW12	EDF5-BC	DDA	Chimerys, Sequest HT, MSFragger	Micro	15 min	HFX	OTOT	12.4 Da	2
wwDDA	PXD053241	220121_wwDDA_2ug_15min_IW15	EDF5-BC	DDA	Chimerys, Sequest HT, MSFragger	Micro	15 min	HFX	OTOT	15.4 Da	2
wwDDA	PXD053241	220121_wwDDA_2ug_15min_IW20	EDF5-BC	DDA	Chimerys, Sequest HT, MSFragger	Micro	15 min	HFX	OTOT	20.4 Da	2
wwDDA, Gradient	PXD053241	210129_wwDDA_5ug_30min_IW1	F2-C, EDF5-B	DDA	Chimerys	Micro	30 min	HFX	OTOT	1.4 Da	5
wwDDA	PXD053241	210129_wwDDA_5ug_30min_IW3	EDF5-B	DDA	Chimerys	Micro	30 min	HFX	OTOT	3.4 Da	5
wwDDA	PXD053241	210129_wwDDA_5ug_30min_IW6	EDF5-B	DDA	Chimerys	Micro	30 min	HFX	OTOT	6.4 Da	5
wwDDA	PXD053241	210129_wwDDA_5ug_30min_IW8	EDF5-B	DDA	Chimerys	Micro	30 min	HFX	OTOT	8.4 Da	5
wwDDA	PXD053241	210129_wwDDA_5ug_30min_IW10	EDF5-B	DDA	Chimerys	Micro	30 min	HFX	OTOT	10.4 Da	5
wwDDA	PXD053241	210129_wwDDA_5ug_30min_IW12	EDF5-B	DDA	Chimerys	Micro	30 min	HFX	OTOT	12.4 Da	5
wwDDA	PXD053241	210129_wwDDA_5ug_30min_IW15	EDF5-B	DDA	Chimerys	Micro	30 min	HFX	OTOT	15.4 Da	5
wwDDA	PXD053241	210129_wwDDA_5ug_30min_IW20	EDF5-B	DDA	Chimerys	Micro	30 min	HFX	OTOT	20.4 Da	5
wwDDA, Gradient	PXD053241	210129_wwDDA_20ug_90min_IW1	F2-C, EDF5-B	DDA	Chimerys	Micro	90 min	HFX	OTOT	1.4 Da	20
wwDDA	PXD053241	210129_wwDDA_20ug_90min_IW3	EDF5-B	DDA	Chimerys	Micro	90 min	HFX	OTOT	3.4 Da	20
wwDDA	PXD053241	210129_wwDDA_20ug_90min_IW6	EDF5-B	DDA	Chimerys	Micro	90 min	HFX	OTOT	6.4 Da	20
wwDDA	PXD053241	210129_wwDDA_20ug_90min_IW8	EDF5-B	DDA	Chimerys	Micro	90 min	HFX	OTOT	8.4 Da	20
wwDDA	PXD053241	210129_wwDDA_20ug_90min_IW10	EDF5-B	DDA	Chimerys	Micro	90 min	HFX	OTOT	10.4 Da	20
wwDDA	PXD053241	210129_wwDDA_20ug_90min_IW12	EDF5-B	DDA	Chimerys	Micro	90 min	HFX	OTOT	12.4 Da	20
wwDDA	PXD053241	210129_wwDDA_20ug_90min_IW15	EDF5-B	DDA	Chimerys	Micro	90 min	HFX	OTOT	15.4 Da	20
wwDDA	PXD053241	210129_wwDDA_20ug_90min_IW20	EDF5-B	DDA	Chimerys	Micro	90 min	HFX	OTOT	20.4 Da	20
wwDDA, Gradient	PXD053241	210129_wwDDA_50ug_120min_IW1	F2-C, EDF5-B	DDA	Chimerys	Micro	120 min	HFX	OTOT	1.4 Da	50
wwDDA	PXD053241	210129_wwDDA_50ug_120min_IW3	EDF5-B	DDA	Chimerys	Micro	120 min	HFX	OTOT	3.4 Da	50
wwDDA	PXD053241	210129_wwDDA_50ug_120min_IW6	EDF5-B	DDA	Chimerys	Micro	120 min	HFX	OTOT	6.4 Da	50
wwDDA	PXD053241	210129_wwDDA_50ug_120min_IW8	EDF5-B	DDA	Chimerys	Micro	120 min	HFX	OTOT	8.4 Da	50
wwDDA	PXD053241	210129_wwDDA_50ug_120min_IW10	EDF5-B	DDA	Chimerys	Micro	120 min	HFX	OTOT	10.4 Da	50
wwDDA	PXD053241	210129_wwDDA_50ug_120min_IW12	EDF5-B	DDA	Chimerys	Micro	120 min	HFX	OTOT	12.4 Da	50
wwDDA	PXD053241	210129_wwDDA_50ug_120min_IW15	EDF5-B	DDA	Chimerys	Micro	120 min	HFX	OTOT	15.4 Da	50
wwDDA	PXD053241	210129_wwDDA_50ug_120min_IW20	EDF5-B	DDA	Chimerys	Micro	120 min	HFX	OTOT	20.4 Da	50
wwDDA_IonTrap	PXD053241	221006_FB_60min_HCD_IT_iw04	EDF5-D	DDA	Chimerys, Sequest HT, MSFragger	Micro	60 min	Eclipse	OTIT	0.4 Da	0.3
wwDDA_IonTrap	PXD053241	221006_FB_60min_HCD_IT_iw07	EDF5-D	DDA	Chimerys, Sequest HT, MSFragger	Micro	60 min	Eclipse	OTIT	0.7 Da	0.3
wwDDA_IonTrap	PXD053241	221006_FB_60min_HCD_IT_iw09	EDF5-D	DDA	Chimerys, Sequest HT, MSFragger	Micro	60 min	Eclipse	OTIT	0.9 Da	0.3
wwDDA_IonTrap	PXD053241	221006_FB_60min_HCD_IT_iw13	EDF5-D	DDA	Chimerys, Sequest HT, MSFragger	Micro	60 min	Eclipse	OTIT	1.3 Da	0.3
wwDDA_IonTrap	PXD053241	221006_FB_60min_HCD_IT_iw17	EDF5-D	DDA	Chimerys, Sequest HT, MSFragger	Micro	60 min	Eclipse	OTIT	1.7 Da	0.3
wwDDA_IonTrap	PXD053241	221006_FB_60min_HCD_IT_iw22	EDF5-D	DDA	Chimerys, Sequest HT, MSFragger	Micro	60 min	Eclipse	OTIT	2.2 Da	0.3
wwDDA_IonTrap	PXD053241	221006_FB_60min_HCD_IT_iw32	EDF5-D	DDA	Chimerys, Sequest HT, MSFragger	Micro	60 min	Eclipse	OTIT	3.2 Da	0.3
wwDDA_IonTrap	PXD053241	221006_FB_60min_HCD_IT_iw50	EDF5-D	DDA	Chimerys, Sequest HT, MSFragger	Micro	60 min	Eclipse	OTIT	5.0 Da	0.3
PRM	PXD053241	02329_GA4_P025010_S00_PRM2_R1	F4-B, EDF8	PRM	Chimerys, Skyline	Nano	60 min	Lumos	OTOT	0.4 Da	500
CID_IonTrap	PXD053241	221021_FB_60min_CID_IT_iw04	F2-B	DDA	Chimerys, Sequest HT, MSFragger		60 min	Eclipse	OTIT	0.4 Da	x
